# Supplementary material for: DNA Methylation of Genes Participating in Hepatic Metabolisms and Function in Fetal Calf Liver Is Altered by Maternal Undernutrition during Gestation
Source: Int J Mol Sci. 2023 Jun 26;24(13):10682. doi: 10.3390/ijms241310682 (PMC10341414; doi:10.3390/ijms241310682)
Supplement: Supplementary file 1 [file ijms-24-10682-s001.zip]

Archive with 1 entries (1 files):
- ijms-2449570-supplementary.xlsx
