# Supplementary material for: DNA Methylation of Genes Participating in Hepatic Metabolisms and Function in Fetal Calf Liver Is Altered by Maternal Undernutrition during Gestation
Source: Int J Mol Sci. 2023 Jun 26;24(13):10682. doi: 10.3390/ijms241310682 (PMC10341414; doi:10.3390/ijms241310682)
Supplement: Supplementary file 1 [file ijms-24-10682-s001.zip › ijms-2449570-supplementary.xlsx]

## Sheet: Table S1
Table S1.The coverage statistics of cytosine in CG and non-CG context.
sample	Group	Number of bases mapped (Mb)*					Average methylation level (%)**
		C	CG	CHG	CHH		C	CG	CHG	CHH
H1	HN	64.7	9.3	16.9	38.5		6.56	43.32	0.39	0.38
H2	HN	66	9.2	17.3	39.5		6.59	45.04	0.4	0.39
H3	HN	62.2	8.8	16.3	37.1		6.61	44.25	0.41	0.39
L1	LN	79.7	11.6	21	47.1		6.58	43.22	0.38	0.36
L2	LN	67.6	10	17.8	39.8		6.58	42.3	0.42	0.4
L3	LN	81.1	11.7	21.4	48.1		6.61	43.56	0.39	0.39
C_coverage: The mean coverage of all the cytosine sites. *The base number mapped onto the genome cytosine sites. **The average methylation level of all the genome cytosine sites.

## Sheet: Table S2
Table S2. Top 15 genes with hypermethylated CG locus in promotor, exon, and intron region.
Genomic region	Chromosome	Position	Methylation difference	FDR	Gene name
Promotor
	29	36040303	0.558188	5.15655e-09	TMEM45B
	29	49625542	0.425286	0.0174114	LSP1
	11	98584647	0.408295	0.048218	ST6GALNAC4
	4	5187404	0.407476	0.00469591	GRB10
	4	113409918	0.401586	0.0918217	TMEM176B
	17	71856463	0.356477	0.00347172	GNAZ
	25	34197023	0.341621	0.0593809	POR
	7	20653187	0.335488	2.84685e-05	S1PR4
	22	59839258	0.334824	0.00293613	ABTB1
	7	15283603	0.332505	0.000425838	bta-mir-3604-1
	11	44733708	0.322012	0.0213228	LIMS1
	29	47859208	0.321698	0.0498676	SHANK2
	18	53112064	0.320471	0.0421529	VASP
	3	88676168	0.31268	0.0955218	DAB1
	18	51019842	0.312615	0.0597815	ERF
Exon
	13	57251693	0.580381	4.22105e-07	ZNF831
	29	36040303	0.558188	5.15655e-09	TMEM45B
	4	106741922	0.51456	0.000274521	FAM131B
	10	52874800	0.478488	2.71822e-05	CGNL1
	28	41781344	0.451493	0.000293162	SYT15
	15	34315738	0.44656	0	ZNF202
	29	50617816	0.446329	2.31875e-06	EPS8L2
	7	69145691	0.424746	1.87763e-05	ADAM19
	4	107628913	0.422895	0.0168379	ARHGEF5
	26	18760423	0.421659	0.0296804	UBTD1
	7	5846765	0.416219	0.00789273	USHBP1
	7	19115177	0.414148	0.0434455	KDM4B
	4	68899325	0.375882	5.69892e-05	HOXA5
	2	128495386	0.375599	0.0581148	NIPAL3
	18	55475272	0.375194	0.0864843	PPP1R15A
Intron
	9	101675321	0.756256	1.99188e-11	RPS6KA2
	24	28678795	0.715245	0.00254041	CDH2
	28	6963339	0.634835	1.55152e-07	SLC35F3
	2	80493952	0.634287	4.1469e-05	CAVIN2
	15	22369075	0.596031	0	DLAT
	29	36040303	0.558188	5.15655e-09	TMEM45B
	19	34918460	0.544079	0.00255274	FLCN
	25	1204833	0.542535	1.33841e-06	IFT140
	25	1204833	0.542535	1.33841e-06	TMEM204
	1	153980199	0.539566	0.00047821	PLCL2
	13	73174930	0.535679	1.05858e-05	RIMS4
	23	15805998	0.53414	0.000173823	TAF8
	2	120171874	0.520127	0.0104005	CHRND
	18	19011504	0.504322	0.00744752	NKD1
	13	42421752	0.485556	0.000489404	SYNDIG1
												Mechanisms by which adiponectin reverses high fat diet-induced insulin resistance in mice.
												Li X, Zhang D, Vatner DF, Goedeke L, Hirabara SM, Zhang Y, Perry RJ, Shulman GI. Proc Natl Acad Sci U S A. 2020 Dec 22;117(51):32584-32593. doi: 10.1073/pnas.1922169117. Epub 2020 Dec 8. PMID: 33293421
												Hematopoietic Cell-Expressed Endothelial Nitric Oxide Protects the Liver From Insulin Resistance.
												Dick BP, McMahan R, Knowles T, Becker L, Gharib SA, Vaisar T, Wietecha T, O'Brien KD, Bornfeldt KE, Chait A, Kim F. Arterioscler Thromb Vasc Biol. 2020 Mar;40(3):670-681. doi: 10.1161/ATVBAHA.119.313648. Epub 2020 Jan 30. PMID: 31996027
												"Non alcoholic fatty liver disease and eNOS dysfunction in humans".
												Persico M, Masarone M, Damato A, Ambrosio M, Federico A, Rosato V, Bucci T, Carrizzo A, Vecchione C. BMC Gastroenterol. 2017 Mar 7;17(1):35. doi: 10.1186/s12876-017-0592-y. PMID: 28264657
															DNA polymorphisms and transcript abundance of PRKAG2 and phosphorylated AMP-activated protein kinase in the rumen are associated with gain and feed intake in beef steers.
															Lindholm-Perry AK, Kuehn LA, Oliver WT, Kern RJ, Cushman RA, Miles JR, McNeel AK, Freetly HC. Anim Genet. 2014 Aug;45(4):461-72. doi: 10.1111/age.12151. Epub 2014 Apr 15. PMID: 24730749
															Transcriptomic signature of fasting in human adipose tissue.
															Defour M, Michielsen CCJR, O'Donovan SD, Afman LA, Kersten S. Physiol Genomics. 2020 Oct 1;52(10):451-467. doi: 10.1152/physiolgenomics.00083.2020. Epub 2020 Aug 31. PMID: 32866087
													Histone methylation regulator PTIP is required for PPARgamma and C/EBPalpha expression and adipogenesis.
													Cho YW, Hong S, Jin Q, Wang L, Lee JE, Gavrilova O, Ge K. Cell Metab. 2009 Jul;10(1):27-39. doi: 10.1016/j.cmet.2009.05.010. PMID: 19583951 Free PMC article.
													Control of histone methylation and genome stability by PTIP.
													Muñoz IM, Rouse J. EMBO Rep. 2009 Mar;10(3):239-45. doi: 10.1038/embor.2009.21. Epub 2009 Feb 20. PMID: 19229280 Free PMC article. Review.
												Role of TG-interacting factor (Tgif) in lipid metabolism.
												Pramfalk C, Eriksson M, Parini P. Biochim Biophys Acta. 2015 Jan;1851(1):9-12. doi: 10.1016/j.bbalip.2014.07.019. Epub 2014 Aug 1. PMID: 25088698 Review.
												TG-interacting factor 1 acts as a transcriptional repressor of sterol O-acyltransferase 2.
												Pramfalk C, Melhuish TA, Wotton D, Jiang ZY, Eriksson M, Parini P. J Lipid Res. 2014 Apr;55(4):709-17. doi: 10.1194/jlr.M045922. Epub 2014 Jan 29. PMID: 24478032
												Soat2 ties cholesterol metabolism to beta-oxidation and glucose tolerance in male mice.
												Pramfalk C, Ahmed O, Pedrelli M, Minniti ME, Luquet S, Denis RG, Olin M, Härdfeldt J, Vedin LL, Steffensen KR, Rydén M, Hodson L, Eriksson M, Parini P. J Intern Med. 2022 Jan 4. doi: 10.1111/joim.13450. Online ahead of print. PMID: 34982494
											Tensin2 reduces intracellular phosphatidylinositol 3,4,5-trisphosphate levels at the plasma membrane.
											Hafizi S, Gustafsson A, Oslakovic C, Idevall-Hagren O, Tengholm A, Sperandio O, Villoutreix BO, Dahlbäck B. Biochem Biophys Res Commun. 2010 Aug 27;399(3):396-401. doi: 10.1016/j.bbrc.2010.07.085. Epub 2010 Aug 3. PMID: 20678486
											Tensins - emerging insights into their domain functions, biological roles and disease relevance.
											Liao YC, Lo SH. J Cell Sci. 2021 Feb 17;134(4):jcs254029. doi: 10.1242/jcs.254029. PMID: 33597154 Review.
												Low-density lipoprotein receptors in liver: old acquaintances and a newcomer.
												Pieper-Fürst U, Lammert F. Biochim Biophys Acta. 2013 Jul;1831(7):1191-8. doi: 10.1016/j.bbalip.2013.03.013. PMID: 24046859 Review.
												Low-density lipoprotein receptor-related protein-1: role in the regulation of vascular integrity.
												Strickland DK, Au DT, Cunfer P, Muratoglu SC. Arterioscler Thromb Vasc Biol. 2014 Mar;34(3):487-98. doi: 10.1161/ATVBAHA.113.301924. Epub 2014 Feb 6. PMID: 24504736
												Diet-induced hypercholesterolemia alters liver glycosaminoglycans and associated-lipoprotein receptors in rats.
												Kiran G, Prasada Rao UJS, Salimath PV, Chilkunda ND. J Physiol Biochem. 2017 Nov;73(4):539-550. doi: 10.1007/s13105-017-0583-z. Epub 2017 Jul 31. PMID: 28762182
												LDL receptor-related protein 1 and its interacting partners in tissue homeostasis.
												Jaeschke A, Hui DY. Curr Opin Lipidol. 2021 Oct 1;32(5):301-307. doi: 10.1097/MOL.0000000000000776. PMID: 34310383
												LRP1 controls intracellular cholesterol storage and fatty acid synthesis through modulation of Wnt signaling.
												Terrand J, Bruban V, Zhou L, Gong W, El Asmar Z, May P, Zurhove K, Haffner P, Philippe C, Woldt E, Matz RL, Gracia C, Metzger D, Auwerx J, Herz J, Boucher P. J Biol Chem. 2009 Jan 2;284(1):381-388. doi: 10.1074/jbc.M806538200. Epub 2008 Nov 6. PMID: 18990694
																											Longitudinal muscle gene expression patterns associated with differential intramuscular fat in cattle.
														Crebl2 regulates cell metabolism in muscle and liver cells.													Hudson NJ, Reverter A, Greenwood PL, Guo B, Cafe LM, Dalrymple BP. Animal. 2015 Apr;9(4):650-9. doi: 10.1017/S1751731114002754. Epub 2014 Nov 13. PMID: 25391663
														Tiebe M, Lutz M, Senyilmaz Tiebe D, Teleman AA. Sci Rep. 2019 Dec 27;9(1):19869. doi: 10.1038/s41598-019-56407-w. PMID: 31882710
																									NTF3 Is a Novel Target Gene of the Transcription Factor POU3F2 and Is Required for Neuronal Differentiation.
													Adipose tissue-derived neurotrophic factor 3 regulates sympathetic innervation and thermogenesis in adipose tissue.												Lin YJ, Hsin IL, Sun HS, Lin S, Lai YL, Chen HY, Chen TY, Chen YP, Shen YT, Wu HM. Mol Neurobiol. 2018 Nov;55(11):8403-8413. doi: 10.1007/s12035-018-0995-y. Epub 2018 Mar 16. PMID: 29549646
													Cui X, Jing J, Wu R, Cao Q, Li F, Li K, Wang S, Yu L, Schwartz G, Shi H, Xue B, Shi H. Nat Commun. 2021 Sep 10;12(1):5362. doi: 10.1038/s41467-021-25766-2. PMID: 34508100
										Integrated analysis of gene expression and DNA methylation changes induced by hepatocyte growth factor in human hepatocytes.
										Xie CR, Sun H, Wang FQ, Li Z, Yin YR, Fang QL, Sun Y, Zhao WX, Zhang S, Zhao WX, Wang XM, Yin ZY. Mol Med Rep. 2015 Sep;12(3):4250-4258. doi: 10.3892/mmr.2015.3974. Epub 2015 Jun 22. PMID: 26099202
												The Rab-GTPase-activating protein TBC1D1 regulates skeletal muscle glucose metabolism.
												Szekeres F, Chadt A, Tom RZ, Deshmukh AS, Chibalin AV, Björnholm M, Al-Hasani H, Zierath JR. Am J Physiol Endocrinol Metab. 2012 Aug 15;303(4):E524-33. doi: 10.1152/ajpendo.00605.2011. Epub 2012 Jun 12. PMID: 22693207
												LKB1 regulates lipid oxidation during exercise independently of AMPK.
												Jeppesen J, Maarbjerg SJ, Jordy AB, Fritzen AM, Pehmøller C, Sylow L, Serup AK, Jessen N, Thorsen K, Prats C, Qvortrup K, Dyck JR, Hunter RW, Sakamoto K, Thomson DM, Schjerling P, Wojtaszewski JF, Richter EA, Kiens B. Diabetes. 2013 May;62(5):1490-9. doi: 10.2337/db12-1160. Epub 2013 Jan 24. PMID: 23349504
												Disruption of the AMPK-TBC1D1 nexus increases lipogenic gene expression and causes obesity in mice via promoting IGF1 secretion.
												Chen L, Chen Q, Xie B, Quan C, Sheng Y, Zhu S, Rong P, Zhou S, Sakamoto K, MacKintosh C, Wang HY, Chen S. Proc Natl Acad Sci U S A. 2016 Jun 28;113(26):7219-24. doi: 10.1073/pnas.1600581113. Epub 2016 Jun 15. PMID: 27307439
												Rab2A regulates the progression of nonalcoholic fatty liver disease downstream of AMPK-TBC1D1 axis by stabilizing PPARgamma.
												Chen ZY, Sun YT, Wang ZM, Hong J, Xu M, Zhang FT, Zhou XQ, Rong P, Wang Q, Wang HY, Wang H, Chen S, Chen L. PLoS Biol. 2022 Jan 21;20(1):e3001522. doi: 10.1371/journal.pbio.3001522. eCollection 2022 Jan. PMID: 35061665
												Identification of differentially expressed genes induced by energy restriction using annealing control primer system from the liver and adipose tissues of broilers.
												Wang JW, Chen W, Kang XT, Huang YQ, Tian YD, Wang YB. Poult Sci. 2012 Apr;91(4):972-8. doi: 10.3382/ps.2011-01949. PMID: 22399737
												AFF1 inhibits adipogenic differentiation via targeting TGM2 transcription.
												Chen Y, Wang Y, Lin W, Sheng R, Wu Y, Xu R, Zhou C, Yuan Q. Cell Prolif. 2020 Jun;53(6):e12831. doi: 10.1111/cpr.12831. Epub 2020 May 22. PMID: 32441391
											Hepatocyte Growth Factor Activator: A Proteinase Linking Tissue Injury with Repair.
											Fukushima T, Uchiyama S, Tanaka H, Kataoka H. Int J Mol Sci. 2018 Nov 1;19(11):3435. doi: 10.3390/ijms19113435. PMID: 30388869
											TLR3 promotes hepatocyte proliferation after partial hepatectomy by stimulating uPA expression and the release of tissue-bound HGF.
											Stöß C, Laschinger M, Wang B, Lu M, Altmayr F, Hartmann D, Hüser N, Holzmann B. FASEB J. 2020 Aug;34(8):10387-10397. doi: 10.1096/fj.202000904R. Epub 2020 Jun 15. PMID: 32539223
												TNIP1 alleviates hepatic ischemia/reperfusion injury via the TLR2-Myd88 pathway.
												Zhang Y, Lei X, Li W, Ding X, Bai J, Wang J, Wu G. Biochem Biophys Res Commun. 2018 Jun 18;501(1):186-192. doi: 10.1016/j.bbrc.2018.04.209. Epub 2018 May 6. PMID: 29709475
														TACC3 protein regulates microtubule nucleation by affecting gamma-tubulin ring complexes.
														Singh P, Thomas GE, Gireesh KK, Manna TK. J Biol Chem. 2014 Nov 14;289(46):31719-31735. doi: 10.1074/jbc.M114.575100. Epub 2014 Sep 22. PMID: 25246530

## Sheet: Table S3
Table S3. Top 15 genes with hypomethylated CG locus in promotor, exon, and intron region.
Genomic region	Chromosome	Position	Methylation difference	FDR	Gene name
Promotor
	29	49403320	-0.570941	5.27565e-05	IGF2
	15	74829469	-0.430072	0.0452595	TSPAN18
	11	103281370	-0.422583	1.23147e-08	GLT6D1
	11	103281273	-0.418154	3.25672e-10	LCN9
	X	50136063	-0.41187	0.022401	5_8S_rRNA
	13	57485245	-0.390173	0.0627491	GNAS
	26	51935596	-0.389302	0.0145533	LRRC27
	18	53757849	-0.385609	0.05626	PTGIR
	10	42629559	-0.365549	0.000752731	RPS29
	18	18136176	-0.360692	0.0634489	ZNF423
	5	109892503	-0.335025	0.0816944	BAIAP2L2
	23	5553502	-0.333449	0.0366665	FAM83B
	15	45046726	-0.327683	0.00363582	CYB5R2
	10	21070975	-0.325501	0.0252376	CPNE6
	18	43298221	-0.314101	0.0514396	SLC7A9
Exon
	10	84712260	-0.579474	0.000146489	PAPLN
	20	11399276	-0.48861	0.0196933	PIK3R1
	5	26877156	-0.470119	0.000508547	SOAT2
	10	100835656	-0.454923	0.00279946	FOXN3
	11	103281370	-0.422583	1.23147e-08	LCN9
	8	69227582	-0.41582	0.0152125	DOK2
	19	20256958	-0.410063	0.0184224	FLOT2
	23	7163357	-0.396354	1.22295e-07	TAP2
	19	55784207	-0.394442	1.30573e-08	UNC13D
	2	131986676	-0.382216	1.35943e-07	PINK1
	5	26914811	-0.380559	0.000340764	TNS2
	21	57340507	-0.377751	0.0221543	RIN3
	11	103935967	-0.374969	2.33626e-05	NOTCH1
	13	81127786	-0.373129	0.044486	ZNF217
	18	62227162	-0.371705	0.0859569	PPP6R1
Intron
	28	8357845	-0.743465	1.35565e-10	GNG4
	18	13966513	-0.59566	0.000337777	PIEZO1
	25	1592534	-0.594171	2.66381e-06	NTHL1
	5	111745557	-0.590121	0	MRTFA
	16	65034727	-0.589026	1.84045e-05	COLGALT2
	15	83530698	-0.587619	3.98944e-07	ACAD8
	19	14603711	-0.579003	0.000128798	MMP28
	11	43239283	-0.574241	0.000636806	BCL11A
	29	49403320	-0.570941	5.27565e-05	IGF2
	11	19813961	-0.569119	5.61844e-05	QPCT
	19	58319907	-0.566104	0.000720727	SLC39A11
	23	45236359	-0.561688	0.000101555	ELOVL2
	5	26877230	-0.541555	0.00130422	SOAT2
	9	36137974	-0.541555	0.000413978	HS3ST5
	22	52954980	-0.53186	0.00663285	LTF
												Mechanisms by which adiponectin reverses high fat diet-induced insulin resistance in mice.
												Li X, Zhang D, Vatner DF, Goedeke L, Hirabara SM, Zhang Y, Perry RJ, Shulman GI. Proc Natl Acad Sci U S A. 2020 Dec 22;117(51):32584-32593. doi: 10.1073/pnas.1922169117. Epub 2020 Dec 8. PMID: 33293421
												Hematopoietic Cell-Expressed Endothelial Nitric Oxide Protects the Liver From Insulin Resistance.
												Dick BP, McMahan R, Knowles T, Becker L, Gharib SA, Vaisar T, Wietecha T, O'Brien KD, Bornfeldt KE, Chait A, Kim F. Arterioscler Thromb Vasc Biol. 2020 Mar;40(3):670-681. doi: 10.1161/ATVBAHA.119.313648. Epub 2020 Jan 30. PMID: 31996027
												"Non alcoholic fatty liver disease and eNOS dysfunction in humans".
												Persico M, Masarone M, Damato A, Ambrosio M, Federico A, Rosato V, Bucci T, Carrizzo A, Vecchione C. BMC Gastroenterol. 2017 Mar 7;17(1):35. doi: 10.1186/s12876-017-0592-y. PMID: 28264657
															DNA polymorphisms and transcript abundance of PRKAG2 and phosphorylated AMP-activated protein kinase in the rumen are associated with gain and feed intake in beef steers.
															Lindholm-Perry AK, Kuehn LA, Oliver WT, Kern RJ, Cushman RA, Miles JR, McNeel AK, Freetly HC. Anim Genet. 2014 Aug;45(4):461-72. doi: 10.1111/age.12151. Epub 2014 Apr 15. PMID: 24730749
															Transcriptomic signature of fasting in human adipose tissue.
															Defour M, Michielsen CCJR, O'Donovan SD, Afman LA, Kersten S. Physiol Genomics. 2020 Oct 1;52(10):451-467. doi: 10.1152/physiolgenomics.00083.2020. Epub 2020 Aug 31. PMID: 32866087
													Histone methylation regulator PTIP is required for PPARgamma and C/EBPalpha expression and adipogenesis.
													Cho YW, Hong S, Jin Q, Wang L, Lee JE, Gavrilova O, Ge K. Cell Metab. 2009 Jul;10(1):27-39. doi: 10.1016/j.cmet.2009.05.010. PMID: 19583951 Free PMC article.
													Control of histone methylation and genome stability by PTIP.
													Muñoz IM, Rouse J. EMBO Rep. 2009 Mar;10(3):239-45. doi: 10.1038/embor.2009.21. Epub 2009 Feb 20. PMID: 19229280 Free PMC article. Review.
												Role of TG-interacting factor (Tgif) in lipid metabolism.
												Pramfalk C, Eriksson M, Parini P. Biochim Biophys Acta. 2015 Jan;1851(1):9-12. doi: 10.1016/j.bbalip.2014.07.019. Epub 2014 Aug 1. PMID: 25088698 Review.
												TG-interacting factor 1 acts as a transcriptional repressor of sterol O-acyltransferase 2.
												Pramfalk C, Melhuish TA, Wotton D, Jiang ZY, Eriksson M, Parini P. J Lipid Res. 2014 Apr;55(4):709-17. doi: 10.1194/jlr.M045922. Epub 2014 Jan 29. PMID: 24478032
												Soat2 ties cholesterol metabolism to beta-oxidation and glucose tolerance in male mice.
												Pramfalk C, Ahmed O, Pedrelli M, Minniti ME, Luquet S, Denis RG, Olin M, Härdfeldt J, Vedin LL, Steffensen KR, Rydén M, Hodson L, Eriksson M, Parini P. J Intern Med. 2022 Jan 4. doi: 10.1111/joim.13450. Online ahead of print. PMID: 34982494
											Tensin2 reduces intracellular phosphatidylinositol 3,4,5-trisphosphate levels at the plasma membrane.
											Hafizi S, Gustafsson A, Oslakovic C, Idevall-Hagren O, Tengholm A, Sperandio O, Villoutreix BO, Dahlbäck B. Biochem Biophys Res Commun. 2010 Aug 27;399(3):396-401. doi: 10.1016/j.bbrc.2010.07.085. Epub 2010 Aug 3. PMID: 20678486
											Tensins - emerging insights into their domain functions, biological roles and disease relevance.
											Liao YC, Lo SH. J Cell Sci. 2021 Feb 17;134(4):jcs254029. doi: 10.1242/jcs.254029. PMID: 33597154 Review.
												Low-density lipoprotein receptors in liver: old acquaintances and a newcomer.
												Pieper-Fürst U, Lammert F. Biochim Biophys Acta. 2013 Jul;1831(7):1191-8. doi: 10.1016/j.bbalip.2013.03.013. PMID: 24046859 Review.
												Low-density lipoprotein receptor-related protein-1: role in the regulation of vascular integrity.
												Strickland DK, Au DT, Cunfer P, Muratoglu SC. Arterioscler Thromb Vasc Biol. 2014 Mar;34(3):487-98. doi: 10.1161/ATVBAHA.113.301924. Epub 2014 Feb 6. PMID: 24504736
												Diet-induced hypercholesterolemia alters liver glycosaminoglycans and associated-lipoprotein receptors in rats.
												Kiran G, Prasada Rao UJS, Salimath PV, Chilkunda ND. J Physiol Biochem. 2017 Nov;73(4):539-550. doi: 10.1007/s13105-017-0583-z. Epub 2017 Jul 31. PMID: 28762182
												LDL receptor-related protein 1 and its interacting partners in tissue homeostasis.
												Jaeschke A, Hui DY. Curr Opin Lipidol. 2021 Oct 1;32(5):301-307. doi: 10.1097/MOL.0000000000000776. PMID: 34310383
												LRP1 controls intracellular cholesterol storage and fatty acid synthesis through modulation of Wnt signaling.
												Terrand J, Bruban V, Zhou L, Gong W, El Asmar Z, May P, Zurhove K, Haffner P, Philippe C, Woldt E, Matz RL, Gracia C, Metzger D, Auwerx J, Herz J, Boucher P. J Biol Chem. 2009 Jan 2;284(1):381-388. doi: 10.1074/jbc.M806538200. Epub 2008 Nov 6. PMID: 18990694
														Crebl2 regulates cell metabolism in muscle and liver cells.													Longitudinal muscle gene expression patterns associated with differential intramuscular fat in cattle.
														Tiebe M, Lutz M, Senyilmaz Tiebe D, Teleman AA. Sci Rep. 2019 Dec 27;9(1):19869. doi: 10.1038/s41598-019-56407-w. PMID: 31882710													Hudson NJ, Reverter A, Greenwood PL, Guo B, Cafe LM, Dalrymple BP. Animal. 2015 Apr;9(4):650-9. doi: 10.1017/S1751731114002754. Epub 2014 Nov 13. PMID: 25391663
													Adipose tissue-derived neurotrophic factor 3 regulates sympathetic innervation and thermogenesis in adipose tissue.												NTF3 Is a Novel Target Gene of the Transcription Factor POU3F2 and Is Required for Neuronal Differentiation.
													Cui X, Jing J, Wu R, Cao Q, Li F, Li K, Wang S, Yu L, Schwartz G, Shi H, Xue B, Shi H. Nat Commun. 2021 Sep 10;12(1):5362. doi: 10.1038/s41467-021-25766-2. PMID: 34508100												Lin YJ, Hsin IL, Sun HS, Lin S, Lai YL, Chen HY, Chen TY, Chen YP, Shen YT, Wu HM. Mol Neurobiol. 2018 Nov;55(11):8403-8413. doi: 10.1007/s12035-018-0995-y. Epub 2018 Mar 16. PMID: 29549646
										Integrated analysis of gene expression and DNA methylation changes induced by hepatocyte growth factor in human hepatocytes.
										Xie CR, Sun H, Wang FQ, Li Z, Yin YR, Fang QL, Sun Y, Zhao WX, Zhang S, Zhao WX, Wang XM, Yin ZY. Mol Med Rep. 2015 Sep;12(3):4250-4258. doi: 10.3892/mmr.2015.3974. Epub 2015 Jun 22. PMID: 26099202
												The Rab-GTPase-activating protein TBC1D1 regulates skeletal muscle glucose metabolism.
												Szekeres F, Chadt A, Tom RZ, Deshmukh AS, Chibalin AV, Björnholm M, Al-Hasani H, Zierath JR. Am J Physiol Endocrinol Metab. 2012 Aug 15;303(4):E524-33. doi: 10.1152/ajpendo.00605.2011. Epub 2012 Jun 12. PMID: 22693207
												LKB1 regulates lipid oxidation during exercise independently of AMPK.
												Jeppesen J, Maarbjerg SJ, Jordy AB, Fritzen AM, Pehmøller C, Sylow L, Serup AK, Jessen N, Thorsen K, Prats C, Qvortrup K, Dyck JR, Hunter RW, Sakamoto K, Thomson DM, Schjerling P, Wojtaszewski JF, Richter EA, Kiens B. Diabetes. 2013 May;62(5):1490-9. doi: 10.2337/db12-1160. Epub 2013 Jan 24. PMID: 23349504
												Disruption of the AMPK-TBC1D1 nexus increases lipogenic gene expression and causes obesity in mice via promoting IGF1 secretion.
												Chen L, Chen Q, Xie B, Quan C, Sheng Y, Zhu S, Rong P, Zhou S, Sakamoto K, MacKintosh C, Wang HY, Chen S. Proc Natl Acad Sci U S A. 2016 Jun 28;113(26):7219-24. doi: 10.1073/pnas.1600581113. Epub 2016 Jun 15. PMID: 27307439
												Rab2A regulates the progression of nonalcoholic fatty liver disease downstream of AMPK-TBC1D1 axis by stabilizing PPARgamma.
												Chen ZY, Sun YT, Wang ZM, Hong J, Xu M, Zhang FT, Zhou XQ, Rong P, Wang Q, Wang HY, Wang H, Chen S, Chen L. PLoS Biol. 2022 Jan 21;20(1):e3001522. doi: 10.1371/journal.pbio.3001522. eCollection 2022 Jan. PMID: 35061665
												Identification of differentially expressed genes induced by energy restriction using annealing control primer system from the liver and adipose tissues of broilers.
												Wang JW, Chen W, Kang XT, Huang YQ, Tian YD, Wang YB. Poult Sci. 2012 Apr;91(4):972-8. doi: 10.3382/ps.2011-01949. PMID: 22399737
												AFF1 inhibits adipogenic differentiation via targeting TGM2 transcription.
												Chen Y, Wang Y, Lin W, Sheng R, Wu Y, Xu R, Zhou C, Yuan Q. Cell Prolif. 2020 Jun;53(6):e12831. doi: 10.1111/cpr.12831. Epub 2020 May 22. PMID: 32441391
											Hepatocyte Growth Factor Activator: A Proteinase Linking Tissue Injury with Repair.
											Fukushima T, Uchiyama S, Tanaka H, Kataoka H. Int J Mol Sci. 2018 Nov 1;19(11):3435. doi: 10.3390/ijms19113435. PMID: 30388869
											TLR3 promotes hepatocyte proliferation after partial hepatectomy by stimulating uPA expression and the release of tissue-bound HGF.
											Stöß C, Laschinger M, Wang B, Lu M, Altmayr F, Hartmann D, Hüser N, Holzmann B. FASEB J. 2020 Aug;34(8):10387-10397. doi: 10.1096/fj.202000904R. Epub 2020 Jun 15. PMID: 32539223
												TNIP1 alleviates hepatic ischemia/reperfusion injury via the TLR2-Myd88 pathway.
												Zhang Y, Lei X, Li W, Ding X, Bai J, Wang J, Wu G. Biochem Biophys Res Commun. 2018 Jun 18;501(1):186-192. doi: 10.1016/j.bbrc.2018.04.209. Epub 2018 May 6. PMID: 29709475
														TACC3 protein regulates microtubule nucleation by affecting gamma-tubulin ring complexes.
														Singh P, Thomas GE, Gireesh KK, Manna TK. J Biol Chem. 2014 Nov 14;289(46):31719-31735. doi: 10.1074/jbc.M114.575100. Epub 2014 Sep 22. PMID: 25246530

## Sheet: Table S4
Table S4. PCR primers used in this study.
Gene	NCBI accession	Sequence
		Forward	Reverse
IGF2BP2	NM_001192504.2	CTTCTTTAACCCCAAAGAGGAGGT	TGACTTCTGCACTGGTTAAGTTCT
IGF2R	NM_174352.2	AAAATATACAAGGGACCCCAGGAC	ATCTACAACATCCAGCTTCTGTGT
GRB10	NP_001179515.1	CATCGCTGTGGCTTTTGGATTA	GAGGTGTCTGCTCCACCTTATC
NR2F1	NM_175804.2	AGTATCAGATCCGGGAATACGTTG	CACATCCGTCCACAATAAATCCTG
RARB	XM_024986387.1	TGTTTGACTGTATGGATGTCCTGTC	CTGGTGCTCTGGGTCTCAATCG
ACAD8	NM_001075551.1	GCTGACATCTATGTAGTCATGTGC	CAGTCTTCAAAGATCACTGCTTGG
ADCY3	NM_001206084.1	ATTGTCATCATCTCCGTGGTCTC	CTGCCATGTAGTAGGACATGATGC
PIK3R1	NM_174575.1	GACTATAAGAAGGAGCGGGAAGAG	ATCACTGAATCCAAGAGCGACTAA
PC	NM_177946.4	CAGCTTCAACAAACTCTTCAGCAT	CATTGTCGGGGTAGTTGGTGTAG
TAT	NM_001034590.1	AGATCCTGAAGTTACCCAAGCAAT	ACACAGCCAAACACAGTTCAATAG
ALPL	NM_176858.2	CGAAACACAAGCACTCTCACTATG	CTCAAAGAGACCCAAGAGGTAGTC
CTBP2	NM_175712.1	GCAAAGTTACCGTGAGTGTTTTGT	GAACCAGACCTGGCTGTATTCTAA
NOS3	NM_181037.3	GAGCATCACCTACGACACTCTGTG	CTCTTGATGGAGCTGTAGTACTGG
CTH	NM_001024567.1	GATACGAAAGTCTTGCTGAGCTTC	CTTGCATTTGGAGGGTTAGCTG
PINK1	NM_001099701.2	GAAATCTTCGGGCTCCCCAATC	TAAATGAAGCACATTAGCAGCCAC
RPLP0	NM_001012682.1	CATCACAGAGGAAACTCTGCATTC	AAGTGGGAAGGTGTAATCAGTCTC
